# Supplementary material for: Integrated Additive Manufacturing of TGV Interconnects and High-Frequency Circuits via Bipolar-Controlled EHD Jetting
Source: Micromachines (Basel). 2025 Aug 2;16(8):907. doi: 10.3390/mi16080907 (PMC12388383; doi:10.3390/mi16080907)
Supplement: Supplementary file 1 [file micromachines-16-00907-s001.zip]

Archive with 4 entries (4 files):
- S1_Supplementary doc.pdf
- S2_Side top-down view of EHD-Filled TGV.avi
- S3_Side  view of EHD-Filled TGV.avi
- S4_EHD priting on glass.avi
